# Supplementary material for: Association between Cardiorespiratory Fitness and Hypertensive Disorders of Pregnancy: A Systematic Review and Meta-Analysis
Source: J Clin Med. 2022 Jul 27;11(15):4364. doi: 10.3390/jcm11154364 (PMC9369055; doi:10.3390/jcm11154364)
Supplement: Supplementary file 1 [file jcm-11-04364-s001.zip]

Archive with 1 entries (1 files):
- jcm-1791538-supplementary.pdf
